# Supplementary material for: Gene Expression Detects the Factors Influencing the Reproductive Success and the Survival Rates of Paracentrotus lividus Offspring
Source: Int J Mol Sci. 2022 Oct 24;23(21):12790. doi: 10.3390/ijms232112790 (PMC9659156; doi:10.3390/ijms232112790)
Supplement: Supplementary file 1 [file ijms-23-12790-s001.zip]

Archive with 1 entries (1 files):
- ijms-1866534-supplementary.pdf
